# Supplementary material for: A novel Pectobacterium brasiliense-infecting phage from Egypt with biocontrol potential against soft rot in vegetables
Source: Front Microbiol. 2025 Sep 25;16:1621267. doi: 10.3389/fmicb.2025.1621267 (PMC12509067; doi:10.3389/fmicb.2025.1621267)
Supplement: Supplementary file 1 [file Table_1.XLSX]

## Sheet: PbrM1EGY
Supplementary Table S1. Genome annotation of Pectobacterium brasiliense-infecting phage PbrM1EGY
ORF	Strand	Start	end	length (nt)	Predectided function	Max Score	Total Score	Query Cover	E value	% identity	Accession lengeth	Accession
64	-	<3	260	258	phage antirepressor KilAC domain-containing protein [Serratia sp. PL17]	180	180	1	2e-54	0.9884	254	WP_245210035.1
1	-	545	868	324	lambda phage CII family protein [Enterobacter hormaechei subsp. hoffmannii]	193	193	0.97	3e-61	0.8942	106	MCU3599358.1
2	-	883	1095	213	helix-turn-helix domain-containing protein [Serratia liquefaciens]	143	143	1	2e-42	1	71	WP_269934834.1
3	+	1137	1799	663	helix-turn-helix domain-containing protein [Serratia liquefaciens]	446	446	1	7e-158	0.9909	220	WP_269934833.1
4	+	2375	2536	162	TPA: hypothetical protein [Serratia liquefaciens]	114	114	1	1e-31	1	53	HCT7986759.1
5	+	2692	2958	267	hypothetical protein SME13J_03810 [Serratia marcescens]	89.4	89.4	0.71	4e-21	0.7302	56	BEM41762.1
6	+	3360	3578	219	hypothetical protein [Serratia liquefaciens]	150	150	1	3e-45	0.9861	72	WP_262033989.1
7	+	3572	3715	144	hypothetical protein [Serratia]	97.8	97.8	1	2e-25	0.9787	47	WP_020826587.1
8	+	3718	3954	237	hypothetical protein [Serratia liquefaciens]	161	161	1	1e-49	0.9744	78	WP_116690632.1
9	+	3958	4800	843	chromosome partitioning protein ParB [Serratia proteamaculans]	563	563	1	0	0.9714	280	WP_207977201.1
10	+	4784	5299	516	hypothetical protein [Serratia liquefaciens]	229	229	1	5e-74	0.7251	147	WP_261159748.1
11	+	5296	5625	330	hypothetical protein [Serratia inhibens]	226	226	1	2e-74	0.9817	109	WP_346827248.1
12	+	5612	6439	828	DNA adenine methylase [Serratia ficaria]	570	570	1	0	0.9891	275	WP_262120355.1
13	+	6432	6572	141	hypothetical protein [Serratia ficaria]	100	100	1	3e-26	1	46	WP_262120354.1
14	+	6565	6801	237	HNH endonuclease [Serratia quinivorans]	161	161	1	1e-48	0.9615	142	WP_368460657.1
15	+	6841	6993	153	TPA: HNH endonuclease [Serratia marcescens]	100	100	1	2e-25	1	142	HEI9849571.1
16	+	6990	7523	534	HNH endonuclease [Klebsiella michiganensis]	156	156	0.99	1e-44	0.4438	179	WP_338743736.1
17	+	7495	8037	543	hypothetical protein [Serratia marcescens]	274	274	0.9	3e-91	0.7879	167	WP_342152739.1
18	+	8030	8569	540	hypothetical protein [Serratia proteamaculans]	159	159	0.98	8e-46	0.5419	178	WP_261437597.1
19	+	8570	8797	228	hypothetical protein [Serratia liquefaciens]	125	125	0.9	3e-35	0.9118	68	MDU3934420.1
20	+	8800	9132	333	hypothetical protein [Serratia marcescens]	213	213	0.98	5e-69	0.9259	108	MBH2935546.1
21	+	9129	9746	618	hypothetical protein [Serratia sp. 201]	213	213	0.85	2e-66	0.6571	193	WP_336062663.1
22	+	9736	10050	315	DUF4406 domain-containing protein [Serratia quinivorans]	220	220	1	5e-72	1	104	WP_368453049.1
23	+	10028	10246	219	TPA: hypothetical protein [Serratia liquefaciens]	146	146	1	1e-43	0.9861	72	HEJ7996833.1
24	+	10478	10858	381	hypothetical protein [Serratia liquefaciens]	180	180	1	2e-54	0.9884	254	WP_245210035.1
25	+	10874	11056	183	ANR family transcriptional regulator [Serratia liquefaciens]	122	122	1	2e-34	0.9833	60	WP_046372824.1
26	+	11059	11721	663	MT-A70 family N6-adenine specific DNA methyltransferase [Serratia phage vB_SspM_BZS1]	446	446	1	1e-157	0.9591	220	QNO00926.1
27	-	12059	13285	1227	Prophage CP4-57 integrase [Serratia liquefaciens]	838	838	1	0	0.9975	416	CAI2426046.1
28	-	13825	14586	762	hypothetical protein [Serratia liquefaciens]	490	490	1	4e-174	0.9526	253	WP_217331145.1
29	-	14596	16407	1812	prophage tail fiber N-terminal domain-containing protein [Serratia liquefaciens]	1028	1028	0.89	0	0.948	663	WP_217331144.1
30	+	16532	17635	1104	acyltransferase [Aeromonas dhakensis]	275	275	0.92	3e-86	0.3947	347	WP_206219422.1
31	-	17675	18283	609	tail fiber protein [Serratia proteamaculans]	149	149	0.46	8e-41	0.7419	217	WP_283603379.1
32	-	18276	18947	672	DUF2612 domain-containing protein [Serratia grimesii]	444	444	1	1e-156	0.9776	223	WP_278432106.1
33	-	18944	20134	1191	baseplate J/gp47 family protein [Serratia liquefaciens]	764	764	1	0	0.9697	397	WP_269934876.1
34	-	20134	20487	354	hypothetical protein [Serratia marcescens]	232	232	1	2e-76	0.9658	117	WP_060559289.1
35	-	20484	21239	756	Gp138 family membrane-puncturing spike protein [Serratia marcescens]	466	466	1	1e-164	0.9124	251	WP_338858381.1
36	-	21241	22185	945	phage protein [Serratia quinivorans]	640	640	1	0	0.9809	314	WP_368453088.1
37	-	22218	22523	306	phage baseplate plug protein [Serratia proteamaculans]	199	199	1	4e-64	0.9901	101	WP_261436820.1
38	-	22510	23106	597	phage baseplate protein [Serratia liquefaciens]	395	395	1	1e-138	0.9848	198	WP_262239734.1
39	-	23106	25118	2013	lytic transglycosylase domain-containing protein [Serratia proteamaculans]	1331	1331	1	0	0.9776	670	WP_153857200.1
40	-	25108	25284	177	TPA: hypothetical protein [Serratia marcescens]	114	114	1	2e-31	0.9138	58	HEJ7839678.1
41	-	25296	25739	444	phage tail assembly chaperone [Serratia proteamaculans]	286	286	1	5e-97	0.9252	147	WP_261436817.1
42	-	25750	26190	441	DUF3277 family protein [Serratia]	297	297	1	3e-101	1	146	WP_208904871.1
43	-	26200	27681	1482	DUF3383 domain-containing protein [Serratia liquefaciens]	1000	1000	1	0	0.9858	493	WP_262239737.
44	-	27685	28227	543	LIC_12616 family protein [Serratia liquefaciens]	363	363	1	3e-126	0.9611	180	WP_390900478.1
45	-	28228	28620	393	head-tail adaptor [Serratia proteamaculans]	262	262	1	5e-88	0.9769	130	WP_261436815.1
46	-	28620	29126	507	TPA: hypothetical protein [Serratia liquefaciens]	337	337	1	3e-116	0.9881	168	HEJ7993744.1
47	-	29123	29533	411	DUF4054 domain-containing protein [Serratia sp. BIGb0234]	280	280	1	5e-95	1	136	WP_259216508.1
48	-	29502	29921	420	hypothetical protein [Serratia sp. BIGb0234]	261	261	1	5e-87	0.9429	140	WP_259216507.1
49	-	29964	30911	948	DUF2184 domain-containing protein [Serratia sp. BIGb0234]	643	643	1	0	0.9937	315	WP_259216506.1
50	-	30922	31392	471	hypothetical protein [Serratia grimesii]	312	312	1	8e-107	0.9872	167	WP_278432092.1
51	-	31436	32677	1242	DUF2213 domain-containing protein [Serratia sp. BIGb0234]	816	816	1	0	0.954	421	WP_259216504.1
52	-	32754	33287	534	phage minor head protein [Serratia marcescens]	360	360	1	4e-125	0.9661	182	WP_089196691.1
53	-	33358	34827	1470	DUF1073 domain-containing protein [Serratia liquefaciens]	1013	1013	1	0	0.998	489	WP_269934844.1
54	-	35044	36282	1239	PBSX family phage terminase large subunit [Serratia sp. BIGb0234]	853	853	1	0	0.9976	412	WP_259216502.1
55	-	36354	37088	735	terminase small subunit [Serratia liquefaciens]	461	461	1	5e-163	0.9303	243	WP_209638507.1
56	-	37124	37570	447	lysis protein [Serratia proteamaculans]	290	290	1	3e-98	0.973	148	WP_153857751.1
57	-	37567	38001	435	lysozyme [Serratia liquefaciens]	281	281	1	4e-95	0.9653	144	WP_269934840.1
58	-	37991	38308	318	phage holin family protein [Serratia liquefaciens]	214	214	1	2e-69	1	105	WP_269934839.1
59	-	38590	39294	705	antitermination protein [Serratia liquefaciens]	473	473	1	5e-168	0.9658	234	WP_195869457.1
60	-	39291	39647	357	RusA family crossover junction endodeoxyribonuclease [Serratia]	245	245	1	1e-81	1	118	WP_060431945.1
61	-	39644	40606	963	DUF968 domain-containing protein [Serratia sp. BIGb0234]	666	666	1	0	0.9969	324	WP_259216497.1
62	-	40615	41631	1017	helix-turn-helix domain-containing protein [Serratia sp. BIGb0234]	695	695	1	0	0.9852	340	WP_259216496.1
63	-	41634	41810	177	DUF4222 domain-containing protein [Serratia liquefaciens]	122	122	1	8e-35	1	58	WP_084797444.1
64	-	41813	>42406	594	phage antirepressor KilAC domain-containing protein [Serratia sp. PL17]	404	404	1	5e-141	0.9949	254	WP_245210035.1
